# Supplementary material for: Acquisition of epithelial plasticity in human chronic liver disease
Source: Nature. 2024 May 22;630(8015):166–73. doi: 10.1038/s41586-024-07465-2 (PMC11153150; doi:10.1038/s41586-024-07465-2)
Supplement: Supplementary file 9 — Source Data Fig. 4 [file 41586_2024_7465_MOESM9_ESM.xlsx]

## Sheet: Figure 4b
ALB					KRT19		uICOs	dICOs
	Cirrhotic 1	0.000633828	0.004924			Cirrhotic 1	30.9695	52.2801
	Cirrhotic 2	0.0164747	2.97635			Cirrhotic 2	26.6504	33.0893
	Cirrhotic 3	0.00401968	2.22835			Cirrhotic 3	17.3667	63.8858
	Cirrhotic 4	0.00546901	1.03299			Cirrhotic 4	13.0833	29.5169
	Cirrhotic 5	0.001198	0.976472			Cirrhotic 5	30.0365	120.994
	Cirrhotic 6	0.00120174	0.0546497			Cirrhotic 6	43.4857	88.0137
	Cirrhotic 7	0.00103709	0.073939			Cirrhotic 7	40.6076	84.1999
	Cirrhotic 8	0.000745965	0.061578			Cirrhotic 8	16.9535	82.71
	Cirrhotic 9	0.00850722	4.60207			Cirrhotic 9	23.1378	83.3753
	Cirrhotic 10	0.000799	0.118574			Cirrhotic 10	33.6767	116.958
	Cirrhotic 11	0.000173	0.001281			Cirrhotic 11	35.826	49.5501
	Cirrhotic 12	0.001804	0.347724			Cirrhotic 12	20.2138	68.5668
	Cirrhotic 13	0.029442	3.04756			Cirrhotic 13	21.1589	100.912
	Cirrhotic 14	0.000905	0.153647
							uICOs	dICOs
CYP3A4		uICOs	dICOs		KRT7	Cirrhotic 1	3.04871	5.13686
	Cirrhotic 1	0.0016481	0.000227535			Cirrhotic 2	3.79181	4.23578
	Cirrhotic 2	0.00027479	0.0104075			Cirrhotic 3	1.46585	7.55873
	Cirrhotic 3	0.000254624	0.00654696			Cirrhotic 4	1.32995	1.1512
	Cirrhotic 4	0.000182462	0.0115839			Cirrhotic 5	2.86461	7.06386
	Cirrhotic 5	0.000566953	0.0608484			Cirrhotic 6	1.97263	11.2122
	Cirrhotic 6	0.000740754	0.06877			Cirrhotic 7	2.05594	10.0745
	Cirrhotic 7	0.000191647	0.00471092			Cirrhotic 8	6.14764	18.1172
	Cirrhotic 8	0.000226065	0.00193735			Cirrhotic 9	0.363423	9.78965
	Cirrhotic 9	0.000137456	0.00680443			Cirrhotic 10	3.4264	10.2746
	Cirrhotic 10	0.000466174	0.0161582			Cirrhotic 11	3.17588	19.6986
	Cirrhotic 11	0.000316627	0.000536953			Cirrhotic 12	7.83206	9.1161
	Cirrhotic 12	0.00021766	0.011926			Cirrhotic 13	2.50921	12.0876
	Cirrhotic 13	0.00019862	0.0123917			Cirrhotic 14	3.10483	12.3939
	Cirrhotic 14	0.00018043	0.0191444
HNF4A		uICOs	dICOs		SOX9		uICOs	dICOs
	Cirrhotic 1	0.115608	0.181236			Cirrhotic 1	0.634199	0.279734
	Cirrhotic 2	0.14644	0.726102			Cirrhotic 2	0.956402	0.333985
	Cirrhotic 3	0.110494	0.549684			Cirrhotic 3	1.19534	0.1871
	Cirrhotic 4	0.119784	0.475438			Cirrhotic 4	1.63037	0.906828
	Cirrhotic 5	0.38749	0.909415			Cirrhotic 5	1.05306	0.152131
	Cirrhotic 6	0.060369	0.261229			Cirrhotic 6	0.741748	0.178817
	Cirrhotic 7	0.139209	0.285506			Cirrhotic 7	0.831851	0.464817
	Cirrhotic 8	0.24718	0.538167			Cirrhotic 8	0.835296	0.416453
	Cirrhotic 9	0.186168	0.717802			Cirrhotic 9	1.52744	0.206357
	Cirrhotic 10	0.322691	0.647087			Cirrhotic 10	0.986085	0.147794
	Cirrhotic 11	0.160251	0.285849			Cirrhotic 11	0.704905	0.298562
	Cirrhotic 12	0.136437	0.476285			Cirrhotic 12	1.0196	0.468128
	Cirrhotic 13	0.113497	0.74628			Cirrhotic 13	1.02668	0.397894
	Cirrhotic 14	0.223127	0.53343			Cirrhotic 14	1.02757	0.210653

## Sheet: Figure 4c
HNF4A
		DMSO dICOs	LY dICOs	MK-2206 dICOs	Rapamycin dICOs	Copanlisib dICOs
Organoid line 1		1	0.874017	0.337581	0.498398	0.888757
Organoid line 2		1	0.85284	0.690976	0.41656	1.17305
Organoid line 3		1	0.839593	0.380158	0.534714	0.950683
CYP3A4
		DMSO dICOs	LY dICOs	MK-2206 dICOs	Rapamycin dICOs	Copanlisib dICOs
Organoid line 1		1	0.200905	0.019974	0.008979	0.626536
Organoid line 2		1	0.004427	0.010586	0.002038	0.84475
Organoid line 3		1	0.174783	0.038591	0.003697	0.418693
ALB
		DMSO dICOs	LY dICOs	MK-2206 dICOs	Rapamycin dICOs	Copanlisib dICOs
Organoid line 1		1	0.026599	0.006375	0.003729	0.246527
Organoid line 2		1	0.000178	0.000548	0.00048	0.261643
Organoid line 3		1	0.039078	0.015021	0.000356	0.14485

## Sheet: Figure 4f
ALB	dICOs DMSO	dICOs MHY
	1	6.85179
	1	4.08739
	1	2.84833
	1	0.171648
	1	1.80986
	1	1.01995
	1	1.38914
	1	4.17165
CYP3A4	dICOs DMSO	dICOs MHY
	1	3.10308
	1	3.51881
	1	0.474565
	1	1.22978
	1	2.29039
	1	1.80986
	1	12.2432
	1	1.30625
