# Supplementary material for: Acquisition of epithelial plasticity in human chronic liver disease
Source: Nature. 2024 May 22;630(8015):166–73. doi: 10.1038/s41586-024-07465-2 (PMC11153150; doi:10.1038/s41586-024-07465-2)
Supplement: Supplementary file 10 — Source Data Extended Data Fig. 10 [file 41586_2024_7465_MOESM10_ESM.xlsx]

## Sheet: Extended data Figure 10a
		dICOs BSA	dICOs FGF13
ALB	Cirrhotic 1	1	1.75446
	Cirrhotic 2	1	0.488455
	Cirrhotic 3	1	2.6236
HNF4A	Cirrhotic 1	1	1.05455
	Cirrhotic 2	1	1.02725
	Cirrhotic 3	1	1.45152
CYP3A4	Cirrhotic 1	1	1.60599
	Cirrhotic 2	1	1.36215
	Cirrhotic 3	1	2.34634
SOX9	Cirrhotic 1	1	0.939038
	Cirrhotic 2	1	0.663067
	Cirrhotic 3	1	0.946359
KRT19	Cirrhotic 1	1	0.517806
	Cirrhotic 2	1	1.0133
	Cirrhotic 3	1	0.900592

## Sheet: Extended data Figure 10b
		dICOs BSA	dICOs TWEAK
ALB	Cirrhotic 1	0.316064	0.80818
	Cirrhotic 2	6.08333	2.89386
	Cirrhotic 3	0.853524	1.66233
HNF4A	Cirrhotic 1	0.301654	0.333845
	Cirrhotic 2	0.632342	0.481393
	Cirrhotic 3	0.376945	0.309029
CYP3A4	Cirrhotic 1	0.0290058	0.175184
	Cirrhotic 2	4.59306	3.44859
	Cirrhotic 3	4.17042	2.0653
SOX9	Cirrhotic 1	0.309907	0.348717
	Cirrhotic 2	0.457074	0.466051
	Cirrhotic 3	0.396936	0.555259
KRT7	Cirrhotic 1	15.0396	12.8834
	Cirrhotic 2	15.6585	18.9944
	Cirrhotic 3	10.6059	6.3597

## Sheet: Extended data Figure 10c
		dICOs BSA	dICOs OA/PA
ALB	Cirrhotic 1	1	1.08042
	Cirrhotic 2	1	0.291536
	Cirrhotic 3	1	0.118885
HNF4A	Cirrhotic 1	1	1.36626
	Cirrhotic 2	1	1.01493
	Cirrhotic 3	1	0.93888
CYP3A4	Cirrhotic 1	1	3.44432
	Cirrhotic 2	1	0.577841
	Cirrhotic 3	1	0.420274
SOX9	Cirrhotic 1	1	0.775162
	Cirrhotic 2	1	1.09128
	Cirrhotic 3	1	0.695324
KRT19	Cirrhotic 1	1	1.27831
	Cirrhotic 2	1	1.30821
	Cirrhotic 3	1	1.07502

## Sheet: Extended data Figure 10d
			dICOs DMSO	dICOs XMU
	ALB	Cirrhotic 1	1	0.07118
		Cirrhotic 2	1	0.010746
		Cirrhotic 3	1	0.08972
	HNF4A	Cirrhotic 1	1	0.132238
		Cirrhotic 2	1	0.21262
		Cirrhotic 3	1	0.26412
	CYP3A4	Cirrhotic 1	1	0.204883
		Cirrhotic 2	1	0.118065
		Cirrhotic 3	1	0.307122
	SOX9	Cirrhotic 1	1	1.40255
		Cirrhotic 2	1	1.93215
		Cirrhotic 3	1	1.50665
	KRT19	Cirrhotic 1	1	1.11173
		Cirrhotic 2	1	1.03111
		Cirrhotic 3	1	1.12741
